# Supplementary material for: A standard enteral formula versus an iso-caloric lower carbohydrate/high fat enteral formula in the hospital management of adolescent and young adults admitted with anorexia nervosa: a randomised controlled trial
Source: J Eat Disord. 2021 Dec 11;9:160. doi: 10.1186/s40337-021-00513-6 (PMC8666027; doi:10.1186/s40337-021-00513-6)
Supplement: Supplementary file 2 — Additional file 1: Table S2. Changes at Week 2 and Week 3 of nutritional rehabilitation. [file 40337_2021_513_MOESM2_ESM.xlsx]

## Sheet: Week 2 and 3
	Week 2				ANOVA p value			Week 3				ANOVA p value
	Lower Carbohydrate/High Fat Feed (n=12)	95% CI	Standard Feed (n=10)	95% CI	Time	Feed	Interaction	Lower Carbohydrate/High Fat Feed (n=9)	95% CI	Standard Feed (n=8)	95% CI	Time	Feed	Interaction
Anthropometry
Body Mass, kg	48.4 ± 4.3	45.7, 51.1	49.8 ± 3.6	47.2, 52.4	<0.001	0.374	0.669	49.8 ± 4.7	46.2, 53.4	50.5 ± 3.4	47.7, 53.3	<0.001	0.706	0.959
BMI, kg/m2	18.2 ± 1.7	17.1, 19.3	18.4 ± 1.0	17.7, 19.1	<0.001	0.646	0.578	18.2 ± 1.6	17.0, 19.4	18.9 ± 0.9	18.1, 19.7	<0.001	0.396	0.887
mBMI, %	86.7 ± 9.2	80.9, 92.5	87.3 ± 5.3	83.5, 91.1	<0.001	0.776	0.541	87.1 ± 9.2	80.0, 94.2	89.6 ± 4.3	86.0, 93.2	<0.001	0.526	0.915
Handgrip (L), kg	23.1 ± 3.9	20.6, 25.6	24.8 ± 4.4	21.7, 27.9	<0.001	0.263	0.795	24.1 ± 3.2	21.6, 26.6	24.9 ± 3.8	21.7, 28.1	<0.001	0.512	0.522
Handgrip (R), kg	26.7 ± 5.1	23.5, 29.9	26.7 ± 4.0	23.8, 29.6	<0.001	0.796	0.123	27.0 ± 5.0	23.2, 30.8	26.5 ± 3.0	24.0, 29.0	<0.001	0.521	0.063
Tricep skinfold, mm	11.9 ± 3.1	9.9, 13.9	11.6 ± 2.1	10.1, 13.1	<0.001	0.789	0.918	12.1 ± 3.5	9.4, 14.8	11.8 ± 2.0	10.1, 13.5	<0.001	0.751	0.851
Bicep skinfold, mm	6.6 ± 1.9	5.4, 7.8	6.4 ± 1.2	5.5, 7.3	<0.001	0.83	0.856	6.4 ± 1.8	5.0, 7.8	6.6 ± 1.1	5.7, 7.5	<0.001	0.961	0.476
Suprailiac skinfold, mm	10.6 ± 3.1	8.6, 12.6	10.0 ± 1.7	8.8, 11.2	<0.001	0.541	0.864	11.0 ± 3.4	8.4, 13.6	11.4 ± 2.0	9.7, 13.1	<0.001	0.982	0.21
Subscapular skinfold, mm	8.3 [7.3, 10.2]	N/A	8.9 [7.5, 11.2]	N/A	<0.001A	<0.001B	0.552C	8.2 [7.4, 8.8]	N/A	9.6 [8.0, 12.1]	N/A	<0.001D	<0.001E	0.054F
Nutrition
Total kcal/day (Oral + NG Feed)	3450 [3306, 3844]	N/A	3688 [3344, 4000]	N/A	<0.001A	<0.001B	0.465C	3800 [3300, 4300]	N/A	3800 [3444, 4344]	N/A	<0.001D	<0.001E	0.241F
Kcal/kg/day	75.6 ± 11.7	68.2, 83.0	74.0 ± 10.7	66.3, 81.7	<0.001	0.56	0.971	75.9 ± 12.0	66.7, 85.1	77.2 ± 9.2	69.5, 84.9	<0.001	0.982	0.632
Energy from Carbohydrate, %	44.5 [42.6, 46.2]	N/A	49.1 [47.9, 50.9]	N/A	<0.001A	0.001B	<0.001C	46.6 [41.8, 46.6]	N/A	49.0 [48.6, 49.1]	N/A	0.001D	0.001E	0.003F
Energy from Protein, %	14.8 [14.5, 15.3]	N/A	14.6 [14.5, 15.5]	N/A	<0.001A	<0.001B	0.738C	15.3 [14.9, 15.4]	N/A	14.8 [14.5, 15.5]	N/A	<0.001D	<0.001E	0.130F
Energy from Fat, %	40.4 [38.1, 42.4]	N/A	35.6 [34.0, 36.3]	N/A	<0.001A	0.001B	<0.001C	37.5 [37.5, 43.0]	N/A	35.4 [35.3, 36.0]	N/A	<0.001D	0.001E	0.003F
kcal/day from oral intake	2800 [2425, 3300]	N/A	2800 [2675, 3300]	N/A	<0.001A	<0.001B	0.860C	3300 [3050, 3300]	N/A	3550 [2925,3800]	N/A	<0.001D	<0.001E	0.300F
Energy from Carbohydrate, %	47.9 [47.3, 52.3]	N/A	47.9 [47.8, 51.2]	N/A	<0.001A	<0.001B	0.916C	46.6 [46.6, 47.9]	N/A	48.5 [46.9, 49.1]	N/A	<0.001D	<0.001E	0.062F
Energy from Protein, %	13.9 [13.4, 14.6]	N/A	13.9 [13.5, 15.0]	N/A	<0.001A	<0.001B	0.860C	15.3 [14.4, 15.3]	N/A	14.8 [14.1, 15.2]	N/A	<0.001D	<0.001E	0.213F
Energy from Fat, %	37.4 [33.4, 37.5]	N/A	37.4 [34.1, 37.4]	N/A	<0.001A	<0.001B	0.647C	37.5 [37.4, 37.5]	N/A	36.4 [35.3, 37.5]	N/A	<0.001D	<0.001E	0.062F
Biochemical Parameters
Phosphate, mmol/L	1.17 ± 0.18	1.06, 1.28	1.09 ± 0.18	0.96, 1.22	0.365	0.24	0.981	1.28 ± 0.14	1.17, 1.39	1.20 ± 0.20	1.03, 1.37	0.094	0.183	0.409
Magnesium, mmol/L	0.92 ± 0.08	0.87, 0.97	0.89 ± 0.08	0.83, 0.95	0.019	0.484	0.507	0.87 ± 0.07	0.82, 0.92	0.90 ± 0.06	0.85, 0.95	0.031	0.511	0.711
Potassium, mmol/L	4.06 ± 0.23	3.9, 4.2	3.89 ± 0.27	3.70, 4.09	0.013	0.357	0.507	4.03 ± 0.22	3.86, 4.20	3.83 ± 0.41	3.49, 4.17	0.298	0.118	0.93
Data are presented as means ± standard deviations when normally distributed and medians [interquartile range] when not normally distributed
A Friedman ANOVA across time at Week 2 for Lower carbohydrate/high fat feed
B Friedman ANOVA across time at Week 2 for standard feed
C Mann Whitney U test for lower carbohydrate feed/high fat vs standard feed at Week 2
D Friedman ANOVA across time at Week 3 for Lower carbohydrate/high fat feed
E Friedman ANOVA across time at Week 3 for standard feed
F Mann Whitney U test for lower carbohydrate/high fat feed vs standard feed at Week 3
